# Supplementary material for: Blood MAPT expression and methylation status in Alzheimer's disease
Source: PCN Rep. 2022 Dec 14;1(4):e65. doi: 10.1002/pcn5.65 (PMC11114303; doi:10.1002/pcn5.65)
Supplement: Supplementary file 1 — Supplementary information. [file PCN5-1-e65-s001.xlsx]

## Sheet: Sheet1
	age	sex	CpG1	CpG2	CpG3	CpG4	CpGaverage	drug	MMSE	AES	NPI	CDR	ADAS	MADRAS	ONSET	Duration	Education	MAPTexpression	APOE
Cnt	75	0	5.52	9.545	6.54	6.765	7.093	0										1.053	0
Cnt	71	0	5.935	10.885	7.24	7.01	7.768	0										0.356	0
Cnt	78	0	6.675	11.065	6.25	5.015	7.251	0										1.074	0
Cnt	70	0	6.33	10.39	6.8	6.03	7.388	0										0.709	0
Cnt	71	0	5.72	11.525	8.945	8.3	8.623	0										0.847	0
Cnt	72	0	6.195	10.775	6.2	4.92	7.023	0										0.566	0
Cnt	79	0	7.645	10.48	5.87	4.935	7.233	0										0.748	0
Cnt	80	1	6.865	10.125	5.855	5.105	6.988	0										0.545	0
Cnt	76	0	4.1	6.715	6.18	5.9	5.724	0										1.012	1
Cnt	83	0	6.195	10.38	6.14	4.84	6.889	0										1.275	0
Cnt	69	1	9.13	18.06	10.54	9.68	11.853	0										0.788	0
Cnt	71	0	6.99	13.09	8.325	7.69	9.024	0										1.403	0
Cnt	69	0	6.78	12.185	7.685	7.425	8.519	0										0.607	0
Cnt	78	0	4.8	8.54	6.835	7.11	6.821	0										0.524	0
Cnt	75	0	4.89	7.325	5.46	5.415	5.773	0										1.738	0
Cnt	65	0	6.05	10.455	5.915	5.565	6.996	0										1.651	1
Cnt	78	0	9.65	17.54	10.52	8.535	11.561	0										1.2	0
Cnt	86	0	5.06	8.44	6.495	6.405	6.6	0										0.412	0
Cnt	77	0	4.195	6.06	4.415	4.86	4.883	0										1.488	0
Cnt	76	1	5.585	10.765	6.515	5.605	7.118	0										0.818	0
Cnt	73	1	3.87	6.58	4.05	3.595	4.524	0										0.592	0
Cnt	76	1	4.59	9.1	8.12	6.005	6.954	0										0.852	1
Cnt	71	0	3.885	7.3	4.825	4.61	5.155	0										0.603	0
Cnt	74	0	5.32	9.01	6.24	6.975	6.886	0										1.903	0
Cnt	74	0	5.085	9.65	6.945	6.095	6.944	0										0.61	0
Cnt	77	1	5.15	9.095	5.53	4.495	6.068	0										1.195	0
Cnt	79	1	5.05	7.325	5.625	5.395	5.849	0										0.423	1
Cnt	79	0	3.965	6.71	4.81	3.865	4.838	0										1.447	0
Cnt	79	1	3.965	7.32	4.96	4.51	5.189	0										0.47	0
Cnt	72	1	5.235	8.695	7.06	6.69	6.92	0										0.706	0
Cnt	74	0	5.215	9.715	6.23	5.82	6.745	0										0.911	0
Cnt	84	0	6.655	12.09	7.2	6.135	8.02	0										0.569	0
Cnt	77	0	5.105	9.985	5.91	4.875	6.469	0										1.715	0
Cnt	79	0	4.395	8.12	6.29	6.6	6.351	0										4.252	0
Cnt	86	0	5.94	11.205	7.13	5.7	7.494	0										1.057	1
Cnt	81	0	4.93	9.405	6.595	6.91	6.96	0										0.777	0
Cnt	80	0	6.175	13.8	7.935	8.345	9.064	0										0.663	0
Cnt	82	0	5.815	10.28	7.96	7.65	7.926	0										0.77	0
Cnt	85	0	5.535	7.81	6.85	6.03	6.556	0										0.684	0
Cnt	68	0	5.66	10.525	7.54	7.36	7.771	0										1.457	0
Cnt	85	0	6.34	9.27	5.205	4.31	6.281	0										0.783	0
Cnt	90	0	5.905	8.435	6.215	5.035	6.398	0										0.367	0
Cnt	72	0	7.665	13.335	8.575	7.705	9.32	0										1.814	1
Cnt	64	0	5.82	9.035	6.03	5.14	6.506	0										1.968	0
Cnt	62	1	4.995	8.615	5.505	4.95	6.016	0										1.14	0
Cnt	65	1	8.01	13.935	8.235	6.57	9.188	0										0.577	0
Cnt	80	0	7.585	12.91	8.57	7.205	9.068	0										0.745	0
Cnt	82	0	5.815	10.135	5.805	4.76	6.629	0										0.627	0
Cnt	79	0	6.685	11.26	6.525	5.215	7.421	0										0.618	1
Cnt	84	0	6.87	9.975	5.315	4.445	6.651	0										0.887	0
Pt	65	1	5.22	11.605	7.435	5.26	7.38	1	26		22	0.5	5.6		63	2	12	0.459	0
Pt	77	0	8.16	15.8	8.73	8.98	10.418	1	30	14			4.7	3	77	0		1.276	0
Pt	72	0	4.145	7.775	5.34	5.745	5.751	1	0	46	24	3		18	57	15	12	1.222	0
Pt	62	1	4.3	7.4	4.125	2.71	4.634	1	26	11	6	0.5	12.3	6			18	0.861	1
Pt	73	0	5.35	8.985	5.865	5.24	6.36	1	25	21	13	1	15.3	9			12	0.707	0
Pt	83	1	5.42	11.14	5.94	4.87	6.843	1	22	25	0	0.5	8.7	4	74	9	6	1.33	0
Pt	81	0	5.635	10.97	7.44	6.69	7.684	1	16	31	2	1	20	6	80	1	7	0.973	1
Pt	78	1	5.955	9.68	6.08	5.12	6.709	1	21	11	2	0.5	10.3	0	77	1	16	0.959	1
Pt	74	0	5.78	10.905	6.005	6.675	7.341	1	29	30			10.3	4	74	0	12	1.136	1
Pt	77	0	4.775	9.255	5.215	4.925	6.043	1	22	30	29	1	8	3	74	3	9	0.433	0
Pt	84	0	5.23	8.96	6.275	5.25	6.429	1	22	25	7	1	13	5	79	5	10	0.899	1
Pt	82	0	5.74	10.155	5.77	5.275	6.735	1	26	33	0	0.5	7.3	15	81	1	12	0.74	1
Pt	77	0	4.515	8.805	6.225	4.09	5.909	1	19	30	3	1	18.4	5	76	1	12	0.875	0
Pt	78	1	5.24	8.805	5.83	4.78	6.164	1	13		33	1			76	2	12	0.687	1
Pt	89	0	5.77	9.54	6.725	6.195	7.058	1	22	22	0	1	19.3	2			9	0.79	0
Pt	77	0	5.77	9.41	6.59	5.35	6.78	1	21	21	0	0.5	10.3	9	76	1	9	0.686	1
Pt	67	1	5.67	9.24	5.48	4.425	6.204	1	25		49	1					16	1.111	0
Pt	87	0	6.515	11.12	6.355	5	7.248	1	18	24	6	2	15	13	79	8	16	0.381	0
Pt	86	1	6.115	14.065	9.44	14.955	11.144	1	17		0	2			84	2	8	0.333	0
Pt	85	0	5.33	8.395	5.935	5.34	6.25	1	25		5	1			83	2	16	1.413	1
Pt	77	0	4.875	7.72	6.35	5.52	6.116	1	9		8	2			70	7	9	0.768	1
Pt	76	0	4.895	7.94	5.435	4.55	5.705	1	19	23	0	2	16	0			12	0.573	0
Pt	82	0	6.325	10.34	6.155	6.225	7.261	1	23		2	1			78	4	12	1.243	0
Pt	92	1	6.125	10.89	6.245	4.94	7.05	1	2	50	32	2		10	78	14	6	0.122	1
Pt	80	0	5.81	7.45	6.41	6.36	6.508	1	16	32	16	0.5	27.4	10				0.725	1
Pt	80	0	7.585	15.095	8.94	8.155	9.944	2	25		0	1			77	3	12	1.04	1
Pt	82	0	6.555	11.37	6.965	6.885	7.944	2	20	15	0	0.5	19.7	1	72	10	8	0.6	0
Pt	79	0	4.985	8.94	8.035	8.84	7.7	2	12	12			40.7	9			12	1.533	1
Pt	83	0	5.365	10.25	6.85	6.88	7.336	2	19		21	1			77	6		1.082	1
Pt	90	1	8.76	14.74	8.3	6.265	9.516	2	27		0	0.5	5.6				14	0.608	0
Pt	70	0	3.81	6.435	4.185	3.85	4.57	2	0	48	23	3		20	56	14	14	1.081	0
Pt	82	0	9.09	17.8	9.57	9	11.365	2	22	26	14	1	11.7	3	75	7	12	1.488	1
Pt	69	0	6.245	12.75	11.32	11.28	10.399	2	26	25	1	1	20.7	6			8	1.183	0
Pt	73	0	5.26	7.155	5.535	5.315	5.816	2	22		16				65	8	9	3.163	1
Pt	75	0	6.23	9.515	5.945	5.31	6.75	2	11	39	22	2		10			11	0.806	1
Pt	78	1	5.8	9.395	6.435	6.765	7.099	2	23		0	0.5	15.7		60	18		1.428	1
Pt	71	1	5.815	7.71	5.015	3.595	5.534	2	19	11	12	2	41.4	0	66	5	12	0.087	1
Pt	71	1	5.99	10.66	6.3	4.95	6.975	2	19	6	80	1	15.4	0	69	2	9	0.506	1
Pt	80	1	4.575	7.53	4.885	4.255	5.311	2	18	48	12	2	31	10	75	5	9	1.313	0
Pt	76	1	5.685	9.84	6.925	5.68	7.033	2	15	35	51	2	21	10	76	0	8	1.052	0
Pt	82	0	5.155	7.6	5.67	4.875	5.825	2	19	39	0	1	18.3	10	77	5	9	0.956	1
Pt	81	0	5.635	9.41	8.09	7.285	7.605	2	23	13	2	0.5	11.7	2	79	2	9	0.451	0
Pt	82	1	3.95	6.94	5.42	5.39	5.425	2	18	12	17	2	29.2	3	74	8	8	1.632	1
Pt	80	0	4.855	7.165	5.085	4.36	5.366	2	16	37	13	2	23.3	7	72	8	9	1.302	0
Pt	80	1	6.075	9.745	6.275	5.53	6.906	2	28		13	1	12		70	10	12	0.971	1
Pt	79	1	3.785	6.34	5.115	5.25	5.123	2	18	19	18	2	25.3	0	75	4	12	0.655	1
Pt	82	0	5.015	9.44	7.655	6.83	7.235	2	23		11	1			75	7	11	1.775	1
Pt	82	0	5.445	8.65	6.31	5.08	6.371	2	14		16	3			77	5	9	0.841	0
Pt	78	0	5.725	10.27	6	4.82	6.704	2	16	11	0	1	17	0	69	9	14	1.263	1
Pt	70	0	7.705	12.37	7.035	5.42	8.133	2	15		24	2			67	3	14	1.06	0
		0=female						０＝Cnt, no medication											0=APOE４-
		1=male						１＝Pt, no medication											1=APOE4+
								２＝Pt, taking medication
